# Supplementary material for: The Effect of Childhood Psychological Abuse on Depressive Symptoms in Adolescents Exposed to Campus Suicide: The Chain Mediating Role of Psychological Trauma and Anxiety Symptoms
Source: Behav Sci (Basel). 2025 Nov 20;15(11):1595. doi: 10.3390/bs15111595 (PMC12649577; doi:10.3390/bs15111595)
Supplement: Supplementary file 1 [file behavsci-15-01595-s001.zip]

Archive with 1 entries (1 files):
- behavsci-3951456-supplementary.pdf
